# Supplementary material for: The gastric microbiota in patients with Crohn’s disease; a preliminary study
Source: Sci Rep. 2021 Sep 9;11:17866. doi: 10.1038/s41598-021-97261-z (PMC8429686; doi:10.1038/s41598-021-97261-z)
Supplement: Supplementary file 1 — Supplementary Table 1. [file 41598_2021_97261_MOESM1_ESM.xlsx]

## Sheet: Sheet1
Supplementary Table 1 Metagenome-Seq results for comparison between healthy controls and Crohn's disease patients.
	Corpus		Antrum		Fluid
OTU	Pvalues	FDR	Pvalues	FDR	Pvalues	FDR	Size	Taxonomy
Otu0170	5.6182e-05	0.0022379	3.8204e-06	0.0007343	0.0014935	0.01756	2550	Bacteria(100);Actinobacteriota(100);Actinobacteria(100);Micrococcales(100);Microbacteriaceae(100);Candidatus_Aquiluna(100);
Otu0092	5.1848e-06	0.00041306	6.1448e-06	0.0007343	8.6082e-07	0.00010244	9866	Bacteria(100);Patescibacteria(100);Gracilibacteria(100);Absconditabacteriales_(SR1)(100);Absconditabacteriales_(SR1)_fa(100);Absconditabacteriales_(SR1)_ge(100);
Otu0008	1.2441e-06	0.00020554	6.4036e-05	0.0051015	0.002044	0.019318	563141	Bacteria(100);Proteobacteria(100);Gammaproteobacteria(100);Burkholderiales(100);Neisseriaceae(100);Neisseria(100);
Otu0015	1.72e-06	0.00020554	0.00018068	0.010795	0.0012693	0.0159	306308	Bacteria(100);Proteobacteria(100);Gammaproteobacteria(100);Burkholderiales(100);Neisseriaceae(100);
Otu0244			0.00048243	0.02306			1142	Bacteria(100);Bacteroidota(100);Kapabacteria(100);Kapabacteriales(100);Kapabacteriales_fa(100);Kapabacteriales_ge(100);
Otu0103			0.00058946	0.02348	0.010486	0.049914	8252	Bacteria(100);Firmicutes(100);Bacilli(100);Lactobacillales(100);Carnobacteriaceae(100);
Otu0191			0.0007394	0.025245	0.0005343	0.010435	1999	Bacteria(100);Proteobacteria(100);Gammaproteobacteria(100);Burkholderiales(100);Rhodocyclaceae(100);C39(100);
Otu0280	2.8348e-05	0.0016938					827	Bacteria(100);Proteobacteria(100);Gammaproteobacteria(100);Pasteurellales(100);Pasteurellaceae(100);Mannheimia(100);
Otu0180	4.1846e-05	0.0020002			2.5747e-07	6.1277e-05	2338	Bacteria(100);Firmicutes(100);Bacilli(100);RF39(100);RF39_fa(100);RF39_ge(100);
Otu0062	0.00013204	0.0045081			2.2355e-05	0.0013301	20405	Bacteria(100);Proteobacteria(100);Gammaproteobacteria(100);Burkholderiales(100);Comamonadaceae(100);Pelomonas(100);
Otu0202	0.00015582	0.0046552			0.0015756	0.01756	1833	Bacteria(100);Proteobacteria(100);Alphaproteobacteria(100);Caulobacterales(100);Caulobacteraceae(100);Caulobacter(100);
Otu0175	0.00031087	0.0080988					2486	Bacteria(100);Proteobacteria(100);Gammaproteobacteria(100);Xanthomonadales(100);Xanthomonadaceae(100);Stenotrophomonas(100);
Otu0060	0.00033886	0.0080988					22270	Bacteria(100);Bacteroidota(100);Bacteroidia(100);Bacteroidales(100);Bacteroidales_unclassified(100);
Otu0133	0.00057497	0.011703					4864	Bacteria(100);Actinobacteriota(100);Actinobacteria(100);Corynebacteriales(100);Corynebacteriaceae(100);Turicella(100);
Otu0104	0.00061738	0.011703					8198	Bacteria(100);Bacteroidota(100);Bacteroidia(100);Flavobacteriales(100);Weeksellaceae(100);Bergeyella(100);
Otu0236	0.00063657	0.011703					1331	Bacteria(100);Proteobacteria(100);Gammaproteobacteria(100);Alteromonadales(100);Alteromonadaceae(100);Rheinheimera(100);
Otu0080	0.00079254	0.01353					12515	Bacteria(100);Actinobacteriota(100);Actinobacteria(100);Micrococcales(100);Microbacteriaceae(100);Rhodoluna(100);
Otu0198	0.00099859	0.015911					1870	Bacteria(100);Proteobacteria(100);Gammaproteobacteria(100);Burkholderiales(100);Comamonadaceae(100);Delftia(100);
Otu0138	0.0013019	0.019448			0.0046424	0.030691	4532	Bacteria(100);Firmicutes(100);Bacilli(100);Lactobacillales(100);Aerococcaceae(100);Abiotrophia(100);
Otu0012	0.0014743	0.020727			0.0081105	0.045763	385983	Bacteria(100);Bacteroidota(100);Bacteroidia(100);Bacteroidales(100);Porphyromonadaceae(100);Porphyromonas(100);
Otu0340	0.0018498	0.024136					553	Bacteria(100);Proteobacteria(100);Gammaproteobacteria(100);Cardiobacteriales(100);Cardiobacteriaceae(100);
Otu0207	0.0019187	0.024136					1765	Bacteria(100);Proteobacteria(100);Gammaproteobacteria(100);Cellvibrionales(100);Cellvibrionaceae(100);Cellvibrio(100);
Otu0054	0.0020701	0.024738					33827	Bacteria(100);Proteobacteria(100);Gammaproteobacteria(100);Pasteurellales(100);Pasteurellaceae(100);Aggregatibacter(100);
Otu0025	0.0031807	0.034629					136793	Bacteria(100);Fusobacteriota(100);Fusobacteriia(100);Fusobacteriales(100);Leptotrichiaceae(100);Leptotrichia(100);
Otu0242	0.0031876	0.034629					1178	Bacteria(100);Proteobacteria(100);Gammaproteobacteria(100);Burkholderiales(100);Burkholderiaceae(100);Burkholderia-Caballeronia-Paraburkholderia(100);
Otu0109	0.0034464	0.035813			6.6136e-05	0.0031481	7040	Bacteria(100);Proteobacteria(100);Gammaproteobacteria(100);Burkholderiales(100);Burkholderiaceae(100);Ralstonia(100);
Otu0139	0.0046429	0.046236					4435	Bacteria(100);Bacteroidota(100);Bacteroidia(100);Bacteroidales(100);Muribaculaceae(100);Muribaculaceae_ge(100);
Otu0183	0.0049094	0.046934			0.0004243	0.010098	2229	Bacteria(100);Firmicutes(100);Bacilli(100);Erysipelotrichales(100);Erysipelotrichaceae(100);
Otu0006	0.0052665	0.048371					799773	Bacteria(100);Bacteroidota(100);Bacteroidia(100);Bacteroidales(100);Prevotellaceae(100);Alloprevotella(100);
Otu0178	0.0054645	0.048371					2374	Bacteria(100);Actinobacteriota(100);Actinobacteria(100);Bifidobacteriales(100);Bifidobacteriaceae(100);Scardovia(100);
Otu0312					1.0044e-05	0.00079685	699	Bacteria(100);Proteobacteria(100);Gammaproteobacteria(100);Burkholderiales(100);Oxalobacteraceae(100);Massilia(100);
Otu0087					8.5618e-05	0.0033962	10743	Bacteria(100);Firmicutes(100);Clostridia(100);Peptostreptococcales-Tissierellales(100);Peptostreptococcales-Tissierellales_fa(100);Anaerococcus(100);
Otu0036					0.0003659	0.0099568	65481	Bacteria(100);Firmicutes(100);Bacilli(100);Lactobacillales(100);Enterococcaceae(100);Enterococcus(100);
Otu0141					0.00035719	0.0099568	4165	Bacteria(100);Proteobacteria(100);Alphaproteobacteria(100);Rhizobiales(100);Beijerinckiaceae(100);Methylobacterium-Methylorubrum(100);
Otu0270					0.00037652	0.0099568	907	Bacteria(100);Proteobacteria(100);Alphaproteobacteria(100);Rhizobiales(100);Rhizobiaceae(100);
Otu0159					0.00047719	0.010325	2893	Bacteria(100);Proteobacteria(100);Gammaproteobacteria(100);Burkholderiales(100);Rhodocyclaceae(100);
Otu0084					0.00061838	0.010435	11905	Bacteria(100);Proteobacteria(100);Alphaproteobacteria(100);Sphingomonadales(100);Sphingomonadaceae(100);
Otu0169					0.00063097	0.010435	2566	Bacteria(100);Proteobacteria(100);Gammaproteobacteria(100);Burkholderiales(100);Comamonadaceae(100);Paucibacter(100);
Otu0213					0.00069043	0.010435	1715	Bacteria(100);Proteobacteria(100);Alphaproteobacteria(100);Rhodobacterales(100);Rhodobacteraceae(100);Paracoccus(100);
Otu0218					0.00070152	0.010435	1626	Bacteria(100);Proteobacteria(100);Gammaproteobacteria(100);Burkholderiales(100);Comamonadaceae(100);Acidovorax(100);
Otu0216					0.00094957	0.013294	1680	Bacteria(100);Spirochaetota(100);Leptospirae(100);Leptospirales(100);Leptospiraceae(100);Turneriella(100);
Otu0185					0.001206	0.0159	2171	Bacteria(100);Bacteroidota(100);Bacteroidia(100);Flavobacteriales(100);Weeksellaceae(100);Cloacibacterium(100);
Otu0090					0.0017481	0.01756	10180	Bacteria(100);Firmicutes(100);Clostridia(100);Peptostreptococcales-Tissierellales(100);Peptostreptococcales-Tissierellales_fa(100);Peptoniphilus(100);
Otu0106					0.0017632	0.01756	7863	Bacteria(100);Proteobacteria(100);Alphaproteobacteria(100);Sphingomonadales(100);Sphingomonadaceae(100);Sphingomonas(100);
Otu0190					0.0017708	0.01756	2080	Bacteria(100);Proteobacteria(100);Alphaproteobacteria(100);Alphaproteobacteria_unclassified(100);Alphaproteobacteria_unclassified(100);
Otu0004					0.0021104	0.019318	1009194	Bacteria(100);Campilobacterota(100);Campylobacteria(100);Campylobacterales(100);Helicobacteraceae(100);Helicobacter(100);
Otu0289					0.0026163	0.023062	805	Bacteria(100);Actinobacteriota(100);Actinobacteria(100);Corynebacteriales(100);Corynebacteriales_unclassified(100);
Otu0226					0.0027782	0.023614	1512	Bacteria(100);Patescibacteria(100);ABY1(100);Candidatus_Falkowbacteria(100);Candidatus_Falkowbacteria_fa(100);Candidatus_Falkowbacteria_ge(100);
Otu0179					0.0032363	0.02656	2370	Bacteria(100);Proteobacteria(100);Gammaproteobacteria(100);Burkholderiales(100);Comamonadaceae(100);Rhodoferax(100);
Otu0017					0.003567	0.027385	247109	Bacteria(100);Bacteroidota(100);Bacteroidia(100);Bacteroidales(100);Bacteroidaceae(100);Bacteroides(100);
Otu0086					0.0035042	0.027385	11205	Bacteria(100);Firmicutes(100);Clostridia(100);Peptostreptococcales-Tissierellales(100);Peptostreptococcaceae(100);Peptostreptococcus(100);
Otu0164					0.0040154	0.02896	2682	Bacteria(100);Proteobacteria(100);Gammaproteobacteria(100);Burkholderiales(100);Comamonadaceae(100);Curvibacter(100);
Otu0300					0.0040039	0.02896	746	Bacteria(100);Bacteroidota(100);Bacteroidia(100);Flavobacteriales(100);Crocinitomicaceae(100);
Otu0204					0.0046119	0.030691	1808	Bacteria(100);Actinobacteriota(100);Actinobacteria(100);Corynebacteriales(100);Nocardiaceae(100);Rhodococcus(100);
Otu0335					0.0044133	0.030691	591	Bacteria(100);Firmicutes(100);Clostridia(100);Lachnospirales(100);Lachnospiraceae(100);Howardella(100);
Otu0069					0.0049073	0.031566	17038	Bacteria(100);Patescibacteria(100);Saccharimonadia(100);Saccharimonadales(100);Saccharimonadaceae(100);Candidatus_Saccharimonas(100);
Otu0212					0.0050537	0.031652	1721	Bacteria(100);Bacteroidota(100);Bacteroidia(100);Chitinophagales(100);Chitinophagaceae(100);Sediminibacterium(100);
Otu0117					0.006397	0.038923	5922	Bacteria(100);Firmicutes(100);Clostridia(100);Clostridia_vadinBB60_group(100);Clostridia_vadinBB60_group_fa(100);Clostridia_vadinBB60_group_ge(100);
Otu0127					0.0065417	0.038923	5405	Bacteria(100);Firmicutes(100);Bacilli(100);Lactobacillales(100);Streptococcaceae(100);Lactococcus(100);
Otu0068					0.0082681	0.045763	17904	Bacteria(100);Proteobacteria(100);Gammaproteobacteria(100);Burkholderiales(100);Burkholderiaceae(100);Polynucleobacter(100);
Otu0355					0.0079472	0.045763	488	Bacteria(100);Actinobacteriota(100);Acidimicrobiia(100);Microtrichales(100);Microtrichales_unclassified(100);
Otu0049					0.008816	0.047653	37272	Bacteria(100);Bacteria_unclassified(100);Bacteria_unclassified(100);Bacteria_unclassified(100);Bacteria_unclassified(100);
Otu0126					0.0090844	0.047653	5430	Bacteria(100);Actinobacteriota(100);Actinobacteria(100);Corynebacteriales(100);Corynebacteriaceae(100);Lawsonella(100);
Otu0262					0.0092103	0.047653	962	Bacteria(100);Proteobacteria(100);Alphaproteobacteria(100);Caulobacterales(100);Caulobacteraceae(100);Brevundimonas(100);
Otu0038					0.010222	0.049914	58128	Bacteria(100);Firmicutes(100);Negativicutes(100);Veillonellales-Selenomonadales(100);Veillonellaceae(100);Dialister(100);
Otu0044					0.010484	0.049914	40322	Bacteria(100);Firmicutes(100);Bacilli(100);Erysipelotrichales(100);Erysipelotrichaceae(100);Solobacterium(100);
Otu0157					0.010279	0.049914	2936	Bacteria(100);Proteobacteria(100);Alphaproteobacteria(100);Rhodobacterales(100);Rhodobacteraceae(100);
