# Supplementary material for: The gastric microbiota in patients with Crohn’s disease; a preliminary study
Source: Sci Rep. 2021 Sep 9;11:17866. doi: 10.1038/s41598-021-97261-z (PMC8429686; doi:10.1038/s41598-021-97261-z)
Supplement: Supplementary file 2 — Supplementary Table 2. [file 41598_2021_97261_MOESM2_ESM.xlsx]

## Sheet: reducedDfM
Supplementary Table 2. LDA analysis results for comparison between healthy controls and Crohn's disease patients. Top 50 features are shown.
	Corpus					Antrum					Liquid
Features	Pvalues	FDR	Crohn	Control	LDAscore	Pvalues	FDR	Crohn	Control	LDAscore	Pvalues	FDR	Crohn	Control	LDAscore	Taxonomy
Otu0008	6.2094e-05	0.012978	59075	692430	-5.5	0.00034426	0.023983	83591	640900	-5.45	0.00093227	0.060196	90034	421990	-5.22	Bacteria(100);Proteobacteria(100);Gammaproteobacteria(100);Burkholderiales(100);Neisseriaceae(100);Neisseria(100);
Otu0015	0.00015694	0.0164	25160	357920	-5.22	0.00034426	0.023983	31923	328590	-5.17	0.0007018	0.060196	39821	259540	-5.04	Bacteria(100);Proteobacteria(100);Gammaproteobacteria(100);Burkholderiales(100);Neisseriaceae(100);
Otu0027	0.0005006	0.034875	81837	40760	4.31	0.0035093	0.075274	78045	40030	4.28						Bacteria(100);Firmicutes(100);Bacilli(100);Lactobacillales(100);Streptococcaceae(100);
Otu0104	0.0018374	0.096007	2313.1	6184	-3.29	0.050723	0.33129	3354.7	4957.3	-2.9	0.0020958	0.073003	3487.2	6642.1	-3.2	Bacteria(100);Bacteroidota(100);Bacteroidia(100);Flavobacteriales(100);Weeksellaceae(100);Bergeyella(100);
Otu0001	0.0024346	0.10177	2127100	1150900	5.69	0.0019817	0.058171	2027900	1025200	5.7						Bacteria(100);Firmicutes(100);Bacilli(100);Lactobacillales(100);Streptococcaceae(100);Streptococcus(100);
Otu0092	0.0042472	0.1115	403.6	10694	-3.71	0.0039618	0.075274	587.2	12326	-3.77	0.0036654	0.095759	332.41	10559	-3.71	Bacteria(100);Patescibacteria(100);Gracilibacteria(100);Absconditabacteriales_(SR1)(100);Absconditabacteriales_(SR1)_fa(100);Absconditabacteriales_(SR1)_ge(100);
Otu0139	0.0042678	0.1115	379.53	2494.7	-3.02	0.0021353	0.058171	607.96	6504	-3.47						Bacteria(100);Bacteroidota(100);Bacteroidia(100);Bacteroidales(100);Muribaculaceae(100);Muribaculaceae_ge(100);
Otu0062	0.0035107	0.1115	17117	2874.1	3.85	0.01812	0.18531	28645	6504.2	4.04						Bacteria(100);Proteobacteria(100);Gammaproteobacteria(100);Burkholderiales(100);Comamonadaceae(100);Pelomonas(100);
Otu0086	0.0064895	0.13393	3118.4	12213	-3.66	0.0074571	0.11989	2893.4	8672.9	-3.46	0.0075919	0.13223	1658.3	8749.9	-3.55	Bacteria(100);Firmicutes(100);Clostridia(100);Peptostreptococcales-Tissierellales(100);Peptostreptococcaceae(100);Peptostreptococcus(100);
Otu0109	0.0070487	0.13393	7048.9	2144.2	3.39	0.026138	0.22762	9761.3	3968.6	3.46	0.057646	0.3567	4220	34.472	3.32	Bacteria(100);Proteobacteria(100);Gammaproteobacteria(100);Burkholderiales(100);Burkholderiaceae(100);Ralstonia(100);
Otu0085	0.0070487	0.13393	4695.1	1356.4	3.22	0.003921	0.075274	5219.8	1611.1	3.26						Bacteria(100);Firmicutes(100);Bacilli(100);Bacilli_unclassified(100);Bacilli_unclassified(100);
Otu0180	0.013309	0.16492	88.55	1694.2	-2.91						0.00013301	0.027798	50.871	2819.1	-3.14	Bacteria(100);Firmicutes(100);Bacilli(100);RF39(100);RF39_fa(100);RF39_ge(100);
Otu0061	0.014959	0.16492	10315	23481	-3.82	0.0015525	0.058171	7462	19677	-3.79	0.0013442	0.060196	4874.4	15651	-3.73	Bacteria(100);Firmicutes(100);Clostridia(100);Peptostreptococcales-Tissierellales(100);Anaerovoracaceae(100);Anaerovoracaceae_ge(100);
Otu0012	0.012162	0.16492	97611	240020	-4.85	0.076333	0.37383	162970	233470	-4.55	0.0053564	0.12439	139200	286860	-4.87	Bacteria(100);Bacteroidota(100);Bacteroidia(100);Bacteroidales(100);Porphyromonadaceae(100);Porphyromonas(100);
Otu0024	0.0094748	0.16492	20923	117890	-4.69	0.075921	0.37383	64895	115850	-4.41	0.0099737	0.14986	58456	118890	-4.48	Bacteria(100);Proteobacteria(100);Gammaproteobacteria(100);Pasteurellales(100);Pasteurellaceae(100);Actinobacillus(100);
Otu0060	0.014992	0.16492	9624.2	15381	-3.46	0.0022266	0.058171	9130.6	16137	-3.54	0.010039	0.14986	9782.3	17316	-3.58	Bacteria(100);Bacteroidota(100);Bacteroidia(100);Bacteroidales(100);Bacteroidales_unclassified(100);
Otu0054	0.011311	0.16492	10240	64571	-4.43	0.016017	0.18531	6927.9	41355	-4.24						Bacteria(100);Proteobacteria(100);Gammaproteobacteria(100);Pasteurellales(100);Pasteurellaceae(100);Aggregatibacter(100);
Otu0242	0.013455	0.16492	740.27	51.099	2.54	0.018619	0.18531	1648.2	150.24	2.88						Bacteria(100);Proteobacteria(100);Gammaproteobacteria(100);Burkholderiales(100);Burkholderiaceae(100);Burkholderia-Caballeronia-Paraburkholderia(100);
Otu0068	0.014992	0.16492	9893.5	2902.7	3.54											Bacteria(100);Proteobacteria(100);Gammaproteobacteria(100);Burkholderiales(100);Burkholderiaceae(100);Polynucleobacter(100);
Otu0103	0.018388	0.16709	8229.8	1932.6	3.5	0.00096177	0.050252	8317.2	1526.7	3.53	0.0068034	0.12926	9905.5	2307.1	3.58	Bacteria(100);Firmicutes(100);Bacilli(100);Lactobacillales(100);Carnobacteriaceae(100);
Otu0280	0.016918	0.16709	54.752	707.91	-2.52	0.0050259	0.087534	175.59	889.77	-2.55	0.016915	0.1964	704.17	1206.1	-2.4	Bacteria(100);Proteobacteria(100);Gammaproteobacteria(100);Pasteurellales(100);Pasteurellaceae(100);Mannheimia(100);
Otu0080	0.018388	0.16709	8637.8	1526.9	3.55	0.082278	0.37383	7951.9	2448.3	3.44						Bacteria(100);Actinobacteriota(100);Actinobacteria(100);Micrococcales(100);Microbacteriaceae(100);Rhodoluna(100);
Otu0141	0.016523	0.16709	4303.8	1001.1	3.22											Bacteria(100);Proteobacteria(100);Alphaproteobacteria(100);Rhizobiales(100);Beijerinckiaceae(100);Methylobacterium-Methylorubrum(100);
Otu0069	0.019597	0.16992	3153.9	13893	-3.73	0.013844	0.17021	2596	12289	-3.69	0.003146	0.09393	7900	27544	-3.99	Bacteria(100);Patescibacteria(100);Saccharimonadia(100);Saccharimonadales(100);Saccharimonadaceae(100);Candidatus_Saccharimonas(100);
Otu0070	0.020325	0.16992	9326.3	2050.7	3.56											Bacteria(100);Proteobacteria(100);Gammaproteobacteria(100);Burkholderiales(100);Comamonadaceae(100);Limnohabitans(100);
Otu0121	0.023941	0.18466	1970.8	5978.4	-3.3	0.049681	0.33129	2326.4	4645.6	-3.06	0.068424	0.35752	1859.8	4423.4	-3.11	Bacteria(100);Proteobacteria(100);Gammaproteobacteria(100);Cardiobacteriales(100);Cardiobacteriaceae(100);Cardiobacterium(100);
Otu0076	0.023941	0.18466	3218.4	8455.6	-3.42	0.023336	0.21708	28000	15538	3.79	0.073332	0.36842	6012.7	9069.3	-3.18	Bacteria(100);Proteobacteria(100);Gammaproteobacteria(100);Burkholderiales(100);Burkholderiaceae(100);Lautropia(100);
Otu0006	0.02474	0.18466	409650	679170	-5.13	0.013609	0.17021	408720	745960	-5.23						Bacteria(100);Bacteroidota(100);Bacteroidia(100);Bacteroidales(100);Prevotellaceae(100);Alloprevotella(100);
Otu0205	0.026769	0.19292	553.67	1209	-2.52						0.084731	0.38497	408.85	1368.7	-2.68	Bacteria(100);Proteobacteria(100);Gammaproteobacteria(100);Burkholderiales(100);Neisseriaceae(100);Eikenella(100);
Otu0173	0.030544	0.21279	385.07	954.91	-2.46						0.081344	0.3778	1044.9	10.376	2.71	Bacteria(100);Proteobacteria(100);Gammaproteobacteria(100);Burkholderiales(100);Comamonadaceae(100);Aquabacterium(100);
Otu0119	0.040642	0.22619	2752.9	6764.9	-3.3	0.076088	0.37383	3650.7	6167.7	-3.1	0.019109	0.2102	3428.9	9401.4	-3.48	Bacteria(100);Firmicutes(100);Clostridia(100);Lachnospirales(100);Lachnospiraceae(100);Butyrivibrio(100);
Otu0051	0.039493	0.22619	13741	30891	-3.93						0.029197	0.24426	15571	35926	-4.01	Bacteria(100);Bacteroidota(100);Bacteroidia(100);Flavobacteriales(100);Flavobacteriaceae(100);Capnocytophaga(100);
Otu0007	0.04329	0.22619	264200	523180	-5.11						0.062154	0.35752	539160	553610	-3.86	Bacteria(100);Proteobacteria(100);Gammaproteobacteria(100);Pasteurellales(100);Pasteurellaceae(100);
Otu0189	0.040428	0.22619	2813.2	418.85	3.08	0.029548	0.24703	1883.4	230.71	2.92						Bacteria(100);Actinobacteriota(100);Actinobacteria(100);Bifidobacteriales(100);Bifidobacteriaceae(100);
Otu0025	0.036105	0.22619	66377	102940	-4.26	0.037056	0.28389	54832	88698	-4.23						Bacteria(100);Fusobacteriota(100);Fusobacteriia(100);Fusobacteriales(100);Leptotrichiaceae(100);Leptotrichia(100);
Otu0178	0.038731	0.22619	4552.1	121.36	3.35	0.065255	0.37383	2298.8	239.72	3.01						Bacteria(100);Actinobacteriota(100);Actinobacteria(100);Bifidobacteriales(100);Bifidobacteriaceae(100);Scardovia(100);
Otu0013	0.04329	0.22619	369810	131720	5.08											Bacteria(100);Actinobacteriota(100);Actinobacteria(100);Micrococcales(100);Micrococcaceae(100);Rothia(100);
Otu0099	0.042318	0.22619	5143.5	1055.1	3.31											Bacteria(100);Patescibacteria(100);Saccharimonadia(100);Saccharimonadales(100);Saccharimonadaceae(100);Saccharimonadaceae_ge(100);
Otu0289	0.041219	0.22619	670.04	172.62	2.4											Bacteria(100);Actinobacteriota(100);Actinobacteria(100);Corynebacteriales(100);Corynebacteriales_unclassified(100);
Otu0366	0.040687	0.22619	319.22	62.935	2.11											Bacteria(100);Bacteroidota(100);Bacteroidia(100);Flavobacteriales(100);Flavobacteriales_unclassified(100);
Otu0204	0.046945	0.22817	1672.6	617.76	2.72						0.057646	0.3567	1171.3	112.03	2.72	Bacteria(100);Actinobacteriota(100);Actinobacteria(100);Corynebacteriales(100);Nocardiaceae(100);Rhodococcus(100);
Otu0083	0.046325	0.22817	11990	2639.9	3.67						0.079979	0.3778	15061	1028.9	3.85	Bacteria(100);Actinobacteriota(100);Actinobacteria(100);Bifidobacteriales(100);Bifidobacteriaceae(100);Bifidobacterium(100);
Otu0249	0.044991	0.22817	250.04	331.19	-1.62											Bacteria(100);Proteobacteria(100);Gammaproteobacteria(100);Burkholderiales(100);Comamonadaceae(100);Tepidimonas(100);
Otu0183	0.060105	0.27266	951.76	1993	-2.72	0.012221	0.17021	953.06	2666.9	-2.93	0.0014401	0.060196	728.11	2213.6	-2.87	Bacteria(100);Firmicutes(100);Bacilli(100);Erysipelotrichales(100);Erysipelotrichaceae(100);
Otu0112	0.061317	0.27266	5011.2	2228.9	3.14						0.092704	0.38613	6870.8	3558.6	3.22	Bacteria(100);Actinobacteriota(100);Actinobacteria(100);Micrococcales(100);Micrococcales_unclassified(100);
Otu0052	0.061317	0.27266	11983	5138.5	3.53	0.010121	0.15109	15285	4321.5	3.74						Bacteria(100);Firmicutes(100);Bacilli(100);Lactobacillales(100);Lactobacillales_unclassified(100);
Otu0297	0.058989	0.27266	105.58	182.56	-1.6											Bacteria(100);Bacteroidota(100);Bacteroidota_unclassified(100);Bacteroidota_unclassified(100);Bacteroidota_unclassified(100);
Otu0175	0.067449	0.28194	204.99	1988.8	-2.95	0.01855	0.18531	621.94	3711.9	-3.19						Bacteria(100);Proteobacteria(100);Gammaproteobacteria(100);Xanthomonadales(100);Xanthomonadaceae(100);Stenotrophomonas(100);
Otu0045	0.066687	0.28194	36524	13142	4.07	0.11785	0.49262	35192	11037	4.08						Bacteria(100);Actinobacteriota(100);Actinobacteria(100);Actinobacteria_unclassified(100);Actinobacteria_unclassified(100);
Otu0236	0.064898	0.28194	338.18	1447.9	-2.74											Bacteria(100);Proteobacteria(100);Gammaproteobacteria(100);Alteromonadales(100);Alteromonadaceae(100);Rheinheimera(100);
Otu0010											0.0066784	0.12926	82923	1422	4.61	Bacteria(100);Firmicutes(100);Bacilli(100);Lactobacillales(100);Lactobacillaceae(100);Lactobacillus(100);
Otu0075						0.047293	0.32947	6558.8	14661	-3.61	0.013997	0.19502	4396	12314	-3.6	Bacteria(100);Firmicutes(100);Clostridia(100);Lachnospirales(100);Lachnospiraceae(100);Catonella(100);
Otu0081											0.015402	0.1964	5692.9	7648.4	-2.99	Bacteria(100);Bacteroidota(100);Bacteroidia(100);Bacteroidales(100);Paludibacteraceae(100);F0058(100);
Otu0177											0.016031	0.1964	632.66	945.49	-2.2	Bacteria(100);Firmicutes(100);Clostridia(100);Lachnospirales(100);Lachnospiraceae(100);Johnsonella(100);
Otu0191						0.00024146	0.023983	3268.9	81.897	3.2	0.021044	0.21689	2487	0	3.09	Bacteria(100);Proteobacteria(100);Gammaproteobacteria(100);Burkholderiales(100);Rhodocyclaceae(100);C39(100);
Otu0164											0.023415	0.21689	5821.5	7.2269	3.46	Bacteria(100);Proteobacteria(100);Gammaproteobacteria(100);Burkholderiales(100);Comamonadaceae(100);Curvibacter(100);
Otu0044						0.023889	0.21708	18338	41066	-4.06	0.023868	0.21689	17746	40096	-4.05	Bacteria(100);Firmicutes(100);Bacilli(100);Erysipelotrichales(100);Erysipelotrichaceae(100);Solobacterium(100);
Otu0014						0.060569	0.37232	138440	231730	-4.67	0.023868	0.21689	137300	181810	-4.35	Bacteria(100);Proteobacteria(100);Gammaproteobacteria(100);Pasteurellales(100);Pasteurellaceae(100);Haemophilus(100);
Otu0077											0.029218	0.24426	6538.7	11750	-3.42	Bacteria(100);Bacteroidota(100);Bacteroidia(100);Bacteroidales(100);Tannerellaceae(100);Tannerella(100);
Otu0326											0.032699	0.26285	335.08	1166.1	-2.62	Bacteria(100);Fusobacteriota(100);Fusobacteriia(100);Fusobacteriales(100);Fusobacteriaceae(100);
Otu0107											0.036579	0.27076	2206.9	4617.4	-3.08	Bacteria(100);Firmicutes(100);Clostridia(100);Clostridia_UCG-014(100);Clostridia_UCG-014_fa(100);Clostridia_UCG-014_ge(100);
Otu0226						0.11232	0.47909	830.89	210.71	2.49	0.03757	0.27076	2325.9	0	3.07	Bacteria(100);Patescibacteria(100);ABY1(100);Candidatus_Falkowbacteria(100);Candidatus_Falkowbacteria_fa(100);Candidatus_Falkowbacteria_ge(100);
Otu0087											0.03757	0.27076	467.02	0	2.37	Bacteria(100);Firmicutes(100);Clostridia(100);Peptostreptococcales-Tissierellales(100);Peptostreptococcales-Tissierellales_fa(100);Anaerococcus(100);
Otu0059											0.056393	0.3567	15302	1287.8	3.85	Bacteria(100);Proteobacteria(100);Gammaproteobacteria(100);Pseudomonadales(100);Pseudomonadaceae(100);Pseudomonas(100);
Otu0218											0.057646	0.3567	1800.2	127.12	2.92	Bacteria(100);Proteobacteria(100);Gammaproteobacteria(100);Burkholderiales(100);Comamonadaceae(100);Acidovorax(100);
Otu0145											0.058028	0.3567	1226.6	2758.8	-2.88	Bacteria(100);Firmicutes(100);Negativicutes(100);Veillonellales-Selenomonadales(100);Veillonellaceae(100);Megasphaera(100);
Otu0108						0.076127	0.37383	4341.6	3139.6	2.78	0.062109	0.35752	2767	4585.9	-2.96	Bacteria(100);Bacteroidota(100);Bacteroidia(100);Flavobacteriales(100);Weeksellaceae(100);
Otu0036											0.066268	0.35752	39.92	0	1.32	Bacteria(100);Firmicutes(100);Bacilli(100);Lactobacillales(100);Enterococcaceae(100);Enterococcus(100);
Otu0312											0.066268	0.35752	62.328	0	1.51	Bacteria(100);Proteobacteria(100);Gammaproteobacteria(100);Burkholderiales(100);Oxalobacteraceae(100);Massilia(100);
Otu0093						0.1033	0.4498	3224.7	4537.7	-2.82	0.067009	0.35752	9067.5	16650	-3.58	Bacteria(100);Bacteroidota(100);Bacteroidia(100);Bacteroidales(100);Rikenellaceae(100);Rikenellaceae_RC9_gut_group(100);
Otu0030						0.082278	0.37383	21449	52247	-4.19	0.074037	0.36842	17761	23561	-3.46	Bacteria(100);Proteobacteria(100);Gammaproteobacteria(100);Burkholderiales(100);Burkholderiales_unclassified(100);
Otu0166											0.078129	0.3778	779.76	1868.6	-2.74	Bacteria(100);Firmicutes(100);Clostridia(100);Clostridia_unclassified(100);Clostridia_unclassified(100);
Otu0031						0.082256	0.37383	6953.5	27064	-4	0.087439	0.38613	4634.5	20141	-3.89	Bacteria(100);Proteobacteria(100);Gammaproteobacteria(100);Enterobacterales(100);Enterobacteriaceae(100);
Otu0255											0.089708	0.38613	727.6	945.06	-2.04	Bacteria(100);Firmicutes(100);Clostridia(100);Peptostreptococcales-Tissierellales(100);Peptostreptococcales-Tissierellales_unclassified(100);
Otu0169											0.096352	0.38613	2298.5	103.42	3.04	Bacteria(100);Proteobacteria(100);Gammaproteobacteria(100);Burkholderiales(100);Comamonadaceae(100);Paucibacter(100);
Otu0378						0.035658	0.28389	148.3	227.14	-1.61						Bacteria(100);Proteobacteria(100);Gammaproteobacteria(100);Pasteurellales(100);Pasteurellaceae(100);Basfia(100);
Otu0233						0.038033	0.28389	414.19	948.5	-2.43						Bacteria(100);Bacteroidota(100);Bacteroidia(100);Sphingobacteriales(100);Sphingobacteriales_unclassified(100);
Otu0163						0.040642	0.2929	806.23	3409.3	-3.11						Bacteria(100);Bacteroidota(100);Bacteroidia(100);Sphingobacteriales(100);Lentimicrobiaceae(100);Lentimicrobium(100);
Otu0151						0.055612	0.35221	4617.5	1940.2	3.13						Bacteria(100);Actinobacteriota(100);Actinobacteria(100);Micrococcales(100);Micrococcaceae(100);Renibacterium(100);
Otu0262						0.070389	0.37383	282.25	1023	-2.57						Bacteria(100);Proteobacteria(100);Alphaproteobacteria(100);Caulobacterales(100);Caulobacteraceae(100);Brevundimonas(100);
Otu0157						0.081527	0.37383	1301.3	2124.9	-2.62						Bacteria(100);Proteobacteria(100);Alphaproteobacteria(100);Rhodobacterales(100);Rhodobacteraceae(100);
Otu0207						0.082169	0.37383	899.79	1421.6	-2.42						Bacteria(100);Proteobacteria(100);Gammaproteobacteria(100);Cellvibrionales(100);Cellvibrionaceae(100);Cellvibrio(100);
Otu0022						0.082278	0.37383	8082.4	13884	-3.46						Bacteria(100);Firmicutes(100);Clostridia(100);Lachnospirales(100);Lachnospiraceae(100);
Otu0316						0.093609	0.41626	357.39	544.61	-1.98						Bacteria(100);Proteobacteria(100);Alphaproteobacteria(100);Rhizobiales(100);Rhizobiales_unclassified(100);

## Sheet: Arkusz1
	Corpus					Antrum					Liquid
Features	Pvalues	FDR	Crohn	Control	LDAscore	Pvalues	FDR	Crohn	Control	LDAscore	Pvalues	FDR	Crohn	Control	LDAscore
Otu0015 / Neisseriaceae	0.00015694	0.0164	25160	357920	-5.22	0.00034426	0.023983	31923	328590	-5.17	0.0007018	0.060196	39821	259540	-5.04
Otu0008 / Neisseria	6.2094e-05	0.012978	59075	692430	-5.5	0.00034426	0.023983	83591	640900	-5.45	0.00093227	0.060196	90034	421990	-5.22
Otu0027 / Streptococcaceae	0.0005006	0.034875	81837	40760	4.31	0.0035093	0.075274	78045	40030	4.28
Otu0191 / Rhodocyclaceae - C39						0.00024146	0.023983	3268.9	81.897	3.2	0.021044	0.21689	2487	0	3.09
Otu0180 / RF39_genus	0.013309	0.16492	88.55	1694.2	-2.91						0.00013301	0.027798	50.871	2819.1	-3.14
